# Supplementary material for: Comprehensive Two-Dimensional Pediatric Echocardiographic Nomograms for Coronary Artery Sizes in Caucasian Children and Comparison among Major Nomograms
Source: Diagnostics (Basel). 2024 May 16;14(10):1029. doi: 10.3390/diagnostics14101029 (PMC11119586; doi:10.3390/diagnostics14101029)
Supplement: Supplementary file 1 [file diagnostics-14-01029-s001.zip]

Archive with 1 entries (1 files):
- diagnostics-2981131-supplementary.pdf
